# Supplementary material for: FAIR in practice: minimum metadata schema for bioinformatics analytics by machines
Source: J Biomed Semantics. 2026 Jun 19;17:11. doi: 10.1186/s13326-026-00354-9 (PMC13281499; doi:10.1186/s13326-026-00354-9)
Supplement: Supplementary file 1 — Supplementary Material 1 [file 13326_2026_354_MOESM1_ESM.xls]

## Sheet: Alignment
Property	Description	Description source	CodeMeta/Schema.org	Bio.tools	EJP RD/DCAT	CRAN	Bioconductor
Identifier	Unique identifier of the tool	Adapted from DCAT	schema:Thing/identifier	tool::biotoolsID	dct:identifier	Package	-
Name	Canonical software name assigned by the tool developer or service provider	Bio.tools	schema:Thing/name	tool::name	dct:title	Title	Title
Description	Textual description of the tool	Bio.tools without description	schema:Thing/description	tool::description	dct:description	Description	Description
Keywords	Keyword or tags describing the tool	DCAT (replace with bio.tools?)	schema:CreativeWork/keywords	tool::topic (term, uri - both EDAM)	dct:keyword	-	-
Accessibility	Whether there are non-monetary restrictions on accessing the tool, e.g. “Open access”	Bio.tools	-	tool::accessibility	dct:accessRights	-	-
Application category	Category of the tool	Schema.org (add example)	schema:SoftwareApplication/applicationCategory	-	-	-	-
Application subcategory	Subcategory of the tool	Schema.org (add example)	schema:SoftwareApplication/applicationSubCategory	tool::toolType	-	-	-
Collection ID	Unique ID of a collection that the tool has been assigned to within bio.tools, e.g. “CBS	Bio.tools (Make more flexible?)	-	tool::collectionID	-	In views	biocViews
Relation (type, biotools ID)	Details of a relationship the tool shares with other tools	Adapted from Bio.tools	-	tool::relation (type, biotoolsID)	dct:relation	-	-
Permissions	Permission(s) required to run the tool	Adapted from schema.org	schema:SoftwareApplication/permissions	-	-	-	-
License	Usage license of the tool	Bio.tools	schema:CreativeWork/license	tool::license	dct:license	License	License
Validated	Whether the tool is validated to be operational	Bio.tools	-	tool::validated	-	-	-
Maturity	Development status of the tool, e.g. emerging (Nascent or early release software that may not yet be fully featured or stable.), Mature (Software that is generally considered to fulfill several of the following: secure, reliable, actively maintained, fully featured, proven in production environments, has an active community, and is described or cited in the scientific literature.) or Legacy (Soft…	Bio.tools	-	tool::maturity	-	-	-
Development status	Development status of the tool, e.g. active, inactive, suspended. See repostatus.org	Codemeta	codemeta:SoftwareSourceCode/developmentStatus	-	-	-	-
ELIXIR community	Name of relevant ELIXIR (or associated) community for the tool	Bio.tools	-	tool::elixirCommunity	-	-	-
Community	Name of relevant community for the tool	Adapted from Bio.tools	-	tool::community	-	-	-
Credit	Individuals or organisations that should be credited, or may be contacted about the tool	Bio.tools	schema:CreativeWork/author,contributor,editor,funder	tool::credit (name, email, url, orcidid, gridid, rorid, fundrefid, typeEntity, typeRole, note)	dct:creator	Author, Maintainer	Author, Maintainer
Provider	Institutional provider of the tool	Adapted from Bio.tools	schema:CreativeWork/provider	tool::credit::typeRole == "Provider"	dct:publisher	-	-
Operating system	Operating systems supported by the tool	Adapted from Bio.tools	schema:SoftwareApplication/operatingSystem	tool::operatingSystem	-	[..] binary	[..] binary
Runtime platform	Runtime platform or script interpreter dependencies of the tool(example: Java v1, Python 2.3, .NET Framework 3.0)	Schema.org	schema:SoftwareSourceCode/runtimePlatform	-	-	-	-
Memory requirements	Minimum memory requirements of the tool	Schema.org	schema:SoftwareApplication/memoryRequirements	-	-	-	-
Processor requirements	Processor architecture required to run the tool (e.g. IA64)	Schema.org	schema:SoftwareApplication/processorRequirements	-	-	-	-
Storage requirements	Storage requirements of the tool	Schema.org	schema:SoftwareApplication/storageRequirements	-	-	-	-
Software requirements	Component dependency requirements for the tool. This includes runtime environments and shared libraries that are not included in the application distribution package, but required to run the application	Schema.org	schema:SoftwareApplication/softwareRequirements	-	-	Depends	Depends
Download URL	URL where the tool is available for download	New	schema:SoftwareApplication/downloadUrl	tool::download (url, type, note, version)	dcat:downloadURL	Downloads	Package Archives
Install URL	URL at which the tool may be installed, if different from the URL of the item.	Schema.org	schema:SoftwareApplication/installUrl	-	-	-	-
File size	Size of the tool in bytes	Adapted from DCAT	schema:SoftwareApplication/fileSize	-	dcat:byteSize	-	-
Archive format	The compression format of the tool in which the data is contained in a compressed form or the package format of the tool in which one or more data files are grouped together	Adapted from DCAT		-	dcat:compressFormat / dcat:packageFormat	-	-
File format	The media type of the tool download as defined by IANA	Adapted from DCAT	schema:CreativeWork/fileFormat	-	dcat:MediaType	-	-
Build instructions	Link to build/installation instructions on the web for the tool	Adapted from Bio.tools	codemeta:SoftwareSourceCode/buildInstructions	tool::documentation::type == "Installation instructions"	-	-	-
Supporting data	Supporting data for the tool	Adapted from Schema.org	schema:SoftwareApplication/supportingData	-	-	-	-
Function (input, output, note, command)	Details of a function (i.e. mode of operation) the tool provides, this includes the type of operation performed by the function, the input and output data types and formats of the function, the commandline command to perform the function and a a description of the function. Preferably expressed using the EDAM ontology.	Adapted from Bio.tools	-	tool::function	-	-	-
Documentation	Link to documentation on the web for the tool, e.g. “http://bioconductor.org/packages/release/bioc/html/VanillaICE.html”	Bio.tools	-	tool::documentation (url, type, note)	-	Documentation	Documentation
Programming language	Name of programming language(s)the source code of the tool was written in	Bio.tools (add must primary and may secondaries?)	schema:SoftwareSourceCode/programmingLanguage	tool::language	-	-	-
Software version	Version information of the tool	Adapted from bio.tools	schema:SoftwareApplication/softwareVersion	tool::version	dcat:hasVersion	Version	Version
